# Supplementary material for: Molecular Mechanism of Vine Tea Dihydromyricetin Extract on Alleviating Glucolipid Metabolism Disorder in db/db Mice: Based on Liver RNA-Seq and TLR4/MyD88/NF-κB Pathway
Source: Int J Mol Sci. 2025 Feb 28;26(5):2169. doi: 10.3390/ijms26052169 (PMC11900051; doi:10.3390/ijms26052169)
Supplement: Supplementary file 1 [file ijms-26-02169-s001.zip]

Archive with 1 entries (1 files):
- ijms-3466154-supplementary.pdf
